# Supplementary material for: Improving Risk Stratification in pT3 Upper Tract Urothelial Carcinoma: A Focus on Invasion Patterns
Source: Cancers (Basel). 2025 Mar 8;17(6):923. doi: 10.3390/cancers17060923 (PMC11940403; doi:10.3390/cancers17060923)
Supplement: Supplementary file 1 [file cancers-17-00923-s001.zip]

Archive with 1 entries (1 files):
- cancers-3494282-supplementary.pdf
